# Supplementary material for: Developing and validating a questionnaire to assess an individual’s perceived risk of four major non-communicable diseases in Myanmar
Source: PLoS One. 2021 Apr 27;16(4):e0234281. doi: 10.1371/journal.pone.0234281 (PMC8078785; doi:10.1371/journal.pone.0234281)
Supplement: S1 Data — (XLSX) [file pone.0234281.s010.xlsx]

## Sheet: Sheet1
id	A_age	A_sex	A_edu	A_occu	sus1	sus2	sus3	sus4	sus5	sus6	sus7	sus8	sus9	sus10	seve1	seve2	seve3	seve4	seve5	seve6	bene1	bene2	bene3	bene4	bene5	bene6	bene7	bar1	bar2	bar3	bar4	bar5	bar6	bar7	bar8	bar9	bar10	bar11	effi1	effi2	effi3	effi4	effi5	effi6	effi7	effi8	effi9	intent1	intent2
1	43	2	6	5	3	4	1	4	1	1	1	1	1	1	1	4	4	4	4	1	3	4	4	3	4	4	4	4	4	1	2	3	1	3	1	1	1	1	4	3	3	2	2	3	4	4	4	4	4
2	34	2	6	3	2	1	2	2	2	4	2	2	3	2	1	3	3	4	3	4	2	3	4	2	1	4	3	4	4	2	3	3	4	2	2	1	1	1	2	4	4	4	2	4	4	3	3	4	4
3	52	1	4	1	4	1	3	4	1	1	1	4	4	4	1	4	4	4	2	4	1	4	4	4	4	4	4	4	4	3	4	1	4	4	1	1	1	4	4	4	4	2	4	4	4	4	4	4	4
4	62	1	6	1	4	1	1	4	4	4	1	1	4	4	1	4	4	4	4	4	1	4	4	4	4	4	4	4	4	1	3	1	4	4	2	1	1	4	4	4	4	4	4	4	4	4	4	4	4
5	45	1	4	5	1	2	1	4	1	1	1	1	1	1	4	4	4	4	3	4	1	4	4	4	4	4	4	4	4	4	3	4	4	3	1	1	2	4	4	4	4	4	4	4	3	2	2	4	4
6	48	1	3	5	1	1	4	4	4	4	1	4	1	4	1	4	4	4	4	1	1	4	4	4	4	4	1	4	4	2	3	1	1	1	1	1	1	1	2	4	4	4	4	4	4	4	4	4	4
7	44	2	6	5	2	2	4	1	4	2	1	4	4	4	1	4	4	4	4	1	1	4	1	4	4	4	4	4	4	2	3	3	4	3	3	1	2	3	4	2	2	1	2	4	2	2	2	4	3
8	41	2	6	5	1	1	4	1	4	4	1	2	2	4	1	4	4	4	3	1	1	4	3	3	4	4	3	4	4	3	3	3	4	2	3	2	2	4	3	2	2	2	3	3	2	2	2	3	3
9	39	2	6	4	2	2	3	3	3	1	2	1	3	3	1	3	4	4	4	4	1	4	4	4	4	4	3	4	4	1	3	2	4	3	2	2	1	1	4	4	3	3	2	4	4	3	3	4	4
10	38	2	6	3	2	2	1	2	3	1	2	3	3	3	1	1	3	4	4	2	2	4	4	3	4	4	4	3	3	4	2	3	4	2	2	1	1	3	3	3	4	2	2	4	3	3	3	4	3
12	25	2	6	3	1	2	3	3	3	2	2	2	2	2	2	2	3	4	4	1	3	3	3	3	4	4	3	3	3	2	2	1	4	3	2	1	1	3	2	3	4	2	3	4	2	3	3	4	4
13	55	2	6	3	1	3	3	3	3	2	3	3	4	3	2	2	3	3	1	2	3	3	3	3	3	4	3	3	3	1	3	3	3	2	2	2	2	3	4	4	3	1	1	3	3	3	3	3	3
14	29	2	6	3	1	4	3	4	3	2	1	3	4	3	2	2	3	4	4	2	1	4	4	4	4	4	4	4	4	4	3	3	4	2	1	2	1	3	2	2	2	2	2	3	3	2	3	4	4
15	27	2	6	3	1	1	4	4	4	2	2	3	2	3	1	4	4	4	4	1	1	4	4	4	4	4	3	4	4	1	3	4	4	3	1	1	1	1	4	2	2	2	2	4	3	2	2	4	4
16	41	2	6	3	1	3	4	4	4	4	4	4	4	3	4	4	2	4	4	2	1	4	4	4	4	4	4	4	4	1	3	4	4	3	3	2	1	1	4	4	4	4	4	4	3	4	3	4	4
41	25	1	6	3	4	3	2	3	3	2	3	3	1	2	2	2	2	4	3	1	1	3	4	4	4	4	4	4	3	2	3	2	3	2	2	1	1	2	3	3	4	2	2	3	3	3	3	3	3
48	58	1	1	1	2	2	2	4	2	2	2	2	4	4	4	4	4	4	2	2	2	4	4	4	4	4	4	4	4	2	1	1	2	2	3	2	1	2	4	4	4	4	4	4	4	4	4	4	4
49	33	1	4	7	4	2	4	4	4	4	4	2	4	4	4	4	4	4	4	2	2	4	4	4	4	4	4	4	4	2	4	4	4	4	2	4	4	4	3	2	3	3	1	4	4	4	4	2	4
51	57	1	6	3	2	2	3	4	3	2	1	3	3	2	2	3	3	3	3	1	1	3	3	3	3	3	3	3	3	2	2	2	3	2	2	2	2	2	3	3	3	3	3	3	3	3	3	3	3
70	34	1	6	3	1	2	2	1	1	2	1	1	1	4	1	2	4	4	4	1	2	4	3	3	3	4	2	4	4	2	1	2	4	2	2	3	2	2	4	4	4	3	3	3	3	3	3	3	4
89	20	1	5	3	2	3	3	3	3	3	1	3	2	3	3	3	3	3	3	2	4	3	3	3	4	4	3	3	3	4	2	2	3	2	2	3	2	2	4	3	3	2	2	3	4	3	3	3	3
90	26	1	5	3	2	3	2	3	3	2	1	2	2	3	3	3	3	3	3	2	2	3	3	3	4	4	3	3	3	4	2	2	2	2	2	2	2	2	4	3	3	4	3	4	3	3	3	3	3
98	39	2	3	3	2	1	3	3	3	2	2	3	3	3	2	2	3	3	3	2	1	3	3	3	3	3	3	3	3	2	2	2	3	2	2	2	2	2	3	3	3	3	2	3	3	3	3	3	3
99	58	2	6	3	1	3	2	3	3	2	2	3	2	2	2	1	3	3	3	1	1	3	3	3	3	3	3	3	3	2	2	2	3	2	2	1	1	2	3	3	3	1	1	4	2	3	3	3	4
100	30	2	4	3	2	2	3	3	3	3	2	3	3	3	3	2	3	3	3	3	2	3	3	3	3	3	3	3	3	2	2	2	3	2	2	2	2	2	4	4	3	3	3	2	4	4	4	3	3
101	56	2	6	5	2	2	3	3	3	2	2	3	2	2	2	3	3	3	2	2	3	3	2	2	3	3	2	3	2	2	2	2	3	3	2	2	2	4	4	4	4	4	1	1	3	3	3	2	2
102	47	2	6	1	2	2	2	3	2	2	2	2	3	2	2	3	2	3	3	3	2	3	3	3	3	3	3	3	3	2	2	2	3	2	2	2	2	2	4	3	4	4	2	3	4	3	3	2	2
103	50	1	6	5	3	3	2	2	2	1	3	2	3	2	2	2	2	3	2	2	2	3	3	3	3	3	3	2	3	2	2	2	3	2	2	2	2	2	3	3	3	3	3	3	3	3	3	3	3
104	33	2	4	4	2	2	3	3	3	2	3	3	3	3	2	3	3	3	3	2	3	2	3	3	3	3	3	3	3	3	3	3	3	3	3	3	3	2	3	3	3	2	2	3	3	3	3	3	3
105	25	1	4	4	3	3	2	3	3	2	3	2	3	2	2	3	3	3	2	2	2	3	3	3	3	3	3	3	3	2	2	2	3	2	2	2	2	2	4	4	4	4	3	4	3	3	4	3	4
106	33	1	4	4	1	2	2	3	3	2	1	3	3	3	2	3	2	3	2	2	2	3	3	3	3	3	3	3	3	2	2	2	3	2	2	2	2	3	4	3	4	3	2	3	3	4	4	4	3
107	56	2	6	3	2	2	2	3	2	2	2	2	2	2	2	3	3	3	3	2	2	3	3	3	3	3	3	3	3	2	2	2	3	2	2	3	2	2	4	4	4	1	1	4	4	4	4	3	3
108	29	2	6	3	2	2	3	3	3	2	2	3	2	3	3	3	2	3	2	3	2	3	3	3	3	3	3	3	3	3	3	2	3	2	2	2	2	2	3	2	4	4	4	2	2	3	3	3	3
109	51	2	6	4	2	2	3	3	3	3	3	2	3	3	2	3	3	3	3	2	2	3	2	2	3	3	3	3	3	2	2	2	3	2	2	2	2	3	4	4	4	4	2	4	3	4	3	3	3
110	32	1	3	2	3	3	2	3	2	2	3	2	3	2	2	3	3	3	1	2	2	3	3	3	3	3	3	4	4	1	3	2	3	3	3	1	2	3	2	2	2	3	3	2	2	2	2	3	3
111	26	1	2	2	4	4	1	3	1	1	4	1	3	1	2	3	3	3	1	3	2	2	3	3	3	3	2	4	4	4	3	2	3	3	3	1	2	4	2	2	2	2	2	2	2	2	2	3	3
112	26	2	3	2	3	3	2	3	2	2	3	2	3	2	2	2	3	3	2	3	2	3	3	3	3	3	2	4	4	4	3	2	3	3	4	2	2	3	2	2	2	2	2	2	2	2	2	3	3
115	34	2	4	4	3	3	2	3	2	2	3	2	3	3	2	3	3	3	3	2	2	3	3	3	3	3	2	3	3	3	3	3	3	3	3	3	2	3	2	2	2	3	3	2	2	2	2	3	3
116	40	2	2	2	2	3	2	3	2	2	3	3	3	3	2	3	3	3	3	2	2	3	3	3	3	3	2	3	3	3	3	3	3	3	4	3	3	3	2	2	2	2	2	2	2	2	2	3	3
118	25	2	2	2	4	4	2	3	2	1	3	1	3	1	2	2	3	3	1	3	3	2	3	2	3	3	2	4	4	4	4	4	4	4	4	4	2	4	2	2	2	2	2	2	2	2	3	3	3
119	28	2	6	3	2	1	2	4	4	3	2	2	2	2	1	2	4	4	3	2	2	4	4	3	3	4	3	2	3	2	2	3	2	2	1	1	2	2	4	4	4	2	2	4	3	3	3	3	3
120	28	2	6	5	1	1	2	4	3	2	1	2	1	2	1	3	4	4	1	1	1	4	4	4	3	4	3	2	3	2	2	2	2	2	1	3	1	2	3	3	3	2	2	4	3	3	3	4	4
123	32	2	6	4	3	2	2	3	2	1	3	2	3	2	2	2	3	3	1	2	2	3	3	3	3	3	3	2	2	1	3	3	3	2	2	3	2	2	2	2	2	3	3	2	2	2	2	3	3
124	40	2	6	5	1	2	3	3	3	1	3	3	2	1	1	4	4	4	3	2	1	3	3	3	3	3	3	3	3	1	3	3	3	2	2	3	2	3	2	2	2	2	2	3	3	3	2	3	3
126	31	2	6	4	3	3	2	3	2	1	3	1	2	1	1	2	3	3	1	3	2	3	3	3	3	3	3	3	3	2	2	3	3	3	2	3	2	2	3	3	2	1	1	2	2	4	2	2	2
127	32	2	6	4	3	2	1	1	1	1	3	1	3	1	1	2	3	3	3	2	2	3	3	3	3	3	3	3	4	1	3	3	3	3	2	3	2	3	2	2	3	1	1	3	2	3	2	2	3
132	25	1	6	4	4	4	2	3	2	1	3	1	3	1	1	3	3	3	2	2	2	3	3	3	3	3	2	3	3	2	3	3	3	3	3	3	2	3	2	2	2	2	2	3	2	2	2	3	3
133	50	1	6	4	1	1	4	3	3	3	3	3	3	3	1	3	3	3	3	2	3	3	3	3	3	3	3	4	4	3	2	3	3	3	3	3	2	3	3	3	3	3	3	3	3	3	3	3	3
134	48	2	3	2	2	2	3	3	3	2	3	3	3	2	2	2	3	3	3	2	2	3	3	3	3	3	2	4	4	4	3	3	3	3	4	3	2	4	2	2	2	2	2	2	2	2	2	3	3
135	25	1	6	4	4	4	1	2	2	1	4	1	4	1	1	3	3	3	1	3	1	3	3	3	3	3	3	3	3	1	3	3	3	3	3	3	2	4	2	2	2	2	2	2	2	2	2	3	3
136	25	1	6	4	4	4	1	3	2	1	3	1	3	1	1	3	3	3	1	3	1	3	3	3	3	3	2	3	3	1	3	2	3	3	2	3	3	2	2	2	2	2	2	2	2	2	2	3	3
137	28	2	6	4	3	3	1	3	2	1	3	1	1	2	1	3	3	3	2	1	1	3	3	3	3	3	3	2	2	1	3	2	3	3	1	3	1	1	4	4	4	4	4	4	4	4	4	3	3
138	43	1	6	3	1	1	4	3	3	3	2	3	1	3	1	3	3	3	2	1	1	3	3	3	3	3	3	2	2	1	3	2	2	2	1	3	2	2	3	3	3	3	3	3	3	3	3	3	3
139	32	1	6	4	2	2	3	3	3	1	3	2	1	2	1	3	3	3	1	1	1	3	3	3	3	3	3	2	2	1	3	3	3	3	1	3	1	1	3	3	3	3	3	3	3	3	3	3	3
140	42	2	6	5	1	1	4	3	3	3	2	3	1	3	1	3	3	3	4	1	1	3	3	3	3	3	3	2	2	2	3	3	3	3	2	3	2	2	3	3	3	3	3	3	3	3	3	3	3
141	42	2	6	5	2	2	4	3	3	3	3	3	1	3	1	3	3	3	4	1	1	4	4	4	4	4	4	2	2	4	2	2	2	2	1	3	1	1	3	3	3	3	3	3	3	3	3	3	3
142	30	1	6	4	2	2	2	3	3	1	3	2	1	2	1	3	3	3	1	1	1	3	3	3	3	3	3	2	2	1	3	3	3	3	1	3	1	1	3	3	3	3	3	3	3	3	3	3	3
143	39	1	4	2	2	2	3	3	3	3	2	3	4	3	3	3	3	3	4	2	3	3	4	3	4	3	3	2	4	2	2	2	2	3	3	3	3	2	3	3	4	2	2	2	2	2	3	3	4
144	27	2	2		2	2	2	3	3	3	2	3	4	3	3	3	4	4	4	2	4	4	4	4	4	4	2	3	4	2	2	3	4	4	2	2	2	2	4	4	4	3	1	4	3	3	4	1	3
145	37	1	4	2	1	4	3	3	3	3	1	3	4	1	1	3	1	4	3	1	3	4	4	4	4	4	3	4	4	1	1	1	3	1	1	1	1	4	4	4	4	4	4	2	4	4	4	3	4
146	28	1	6	4	3	3	2	3	3	2	3	2	3	2	2	3	3	3	1	2	2	3	3	3	3	3	3	2	2	2	2	2	2	2	2	1	2	2	3	3	3	3	3	3	3	3	3	3	3
147	29	2	6	5	3	3	2	3	2	2	3	2	3	2	2	2	3	3	3	2	2	3	3	3	3	3	3	2	2	3	2	2	2	2	2	3	2	2	3	3	3	3	3	3	3	3	3	3	3
148	32	1	6	5	3	3	3	3	3	2	3	2	3	3	2	3	3	3	3	2	2	3	3	3	3	3	3	2	2	2	2	2	2	2	2	2	2	2	3	3	3	3	3	3	3	3	3	3	3
149	28	1	6	4	3	3	2	3	3	2	3	2	3	2	2	3	3	3	2	2	2	3	3	3	3	3	3	2	2	2	2	2	2	2	2	2	2	2	4	4	4	4	4	4	4	4	4	3	3
151	26	2	6	4	3	3	2	3	3	2	3	2	3	2	2	2	3	3	3	2	2	3	3	3	3	3	3	2	3	2	3	2	3	3	2	3	2	2	3	3	3	3	3	3	3	3	3	3	3
152	27	2	6	5	3	3	2	3	3	2	3	2	3	2	2	2	3	3	3	2	2	3	3	3	3	3	3	3	3	3	2	2	2	2	2	3	2	2	3	3	3	3	3	3	3	3	3	3	3
153	29	2	6	5	3	3	2	3	3	2	3	2	2	2	2	2	3	3	2	2	2	3	3	3	3	3	3	2	2	2	2	2	2	2	2	2	2	2	4	4	4	4	4	4	4	4	4	3	3
154	29	2	6	4	3	3	2	3	3	2	3	2	2	2	2	2	3	3	3	2	2	3	3	3	3	3	3	2	2	3	2	2	2	2	2	4	2	2	3	3	3	3	3	3	3	3	3	3	3
155	28	2	6	5	3	3	2	3	3	2	3	2	2	2	2	3	3	3	2	2	2	3	3	3	3	3	3	2	2	2	2	2	2	2	2	3	2	2	3	3	3	3	3	3	3	3	3	3	3
157	30	2	6	4	3	3	3	3	3	2	3	2	3	2	2	3	3	3	3	2	2	3	3	3	3	3	3	3	3	2	3	3	3	2	2	3	2	2	4	4	4	4	4	4	4	4	4	4	4
158	30	2	6	4	3	3	2	3	3	2	3	2	3	2	2	3	3	3	3	2	2	3	3	3	3	3	3	3	3	2	3	3	3	3	2	4	2	2	3	3	3	3	3	3	3	3	3	3	3
159	30	2	6	4	3	3	2	3	2	2	3	2	3	2	2	2	3	3	3	2	2	3	3	3	3	3	3	3	3	3	2	2	3	2	2	3	3	2	3	3	3	3	3	3	3	3	3	3	3
160	45	2	6	4	2	2	3	3	3	2	3	3	3	3	2	2	3	3	3	2	2	3	3	3	3	3	3	3	3	3	3	3	3	3	2	3	2	2	3	3	3	3	3	3	3	3	3	4	4
161	28	2	6	4	3	3	2	3	3	2	3	2	3	3	2	3	3	3	3	2	2	3	3	3	3	3	2	3	3	3	3	3	3	3	2	3	2	2	3	3	3	3	3	3	3	3	3	3	3
163	30	2	6	4	3	3	2	2	3	2	3	2	2	1	1	2	3	4	4	2	1	3	4	4	4	4	3	2	3	2	3	3	3	3	2	4	1	1	3	3	3	3	3	3	3	3	3	3	3
165	28	2	6	4	3	4	1	4	1	1	4	1	1	1	1	4	4	4	4	1	1	4	4	4	4	4	3	3	3	1	4	4	4	4	1	4	1	1	4	4	4	3	3	4	4	4	4	4	4
166	26	2	6	7	1	2	3	4	3	2	2	2	3	3	2	2	2	3	2	1	2	3	3	3	4	4	2	3	3	2	2	2	2	2	1	2	2	2	4	3	3	3	3	4	3	3	3	4	3
170	26	2	3	2	4	4	1	2	2	1	4	4	4	1	1	1	3	4	4	4	1	3	3	3	3	3	3	4	4	4	3	3	3	3	3	4	2	4	3	3	3	3	3	3	3	3	3	3	3
171	40	2	6	4	2	2	3	4	3	1	2	2	1	3	2	2	4	4	4	4	1	4	4	4	4	4	3	3	3	4	3	3	3	3	2	3	2	2	3	3	3	3	3	3	3	3	3	4	4
172	48	2	6	4	2	2	3	2	3	2	2	2	2	3	2	2	3	3	3	3	2	3	3	4	4	3	3	3	3	4	3	3	3	3	2	4	2	2	3	3	3	4	4	3	3	3	3	3	3
175	25	2	6	5	3	2	2	3	3	2	3	2	2	2	2	3	4	4	2	2	1	4	4	4	4	4	4	3	2	2	2	2	2	2	1	1	1	2	3	3	3	3	4	3	3	3	3	3	3
176	30	2	6	4	2	2	1	3	3	1	2	2	1	1	1	3	4	4	3	1	1	3	3	3	3	3	3	2	2	2	3	2	3	3	2	1	1	1	3	3	3	4	4	3	3	3	3	3	3
177	33	2	6	4	2	2	2	3	3	1	3	2	1	2	1	3	3	3	1	1	1	3	3	3	3	3	3	2	2	2	2	2	2	2	2	1	1	1	3	3	3	4	4	4	4	4	4	3	3
178	32	2	6	4	3	2	1	3	3	1	3	1	1	2	1	3	3	3	2	1	1	4	4	4	4	4	4	2	2	2	3	3	3	2	2	2	1	1	3	3	3	4	4	3	3	3	3	3	3
184	30	1	6	5	3	2	2	3	2	2	3	2	3	2	2	3	4	4	1	1	1	4	4	4	4	4	4	2	2	2	3	2	3	3	2	3	2	2	3	3	3	3	3	3	3	3	3	4	4
192	34	1	6	3	2	2	3	3	3	2	2	3	2	3	2	2	3	3	2	2	2	3	3	3	3	3	2	2	2	3	3	2	3	3	2	2	2	3	2	1	3	3	3	4	1	2	3	2	3
204	49	1	3	3	2	2	3	3	3	3	2	3	3	3	2	2	3	3	2	2	2	3	3	3	3	3	3	2	2	2	3	2	2	2	2	2	2	2	4	4	4	4	4	4	3	3	3	3	4
211	25	1	5	3	1	2	2	3	2	2	1	2	3	3	4	4	3	3	3	3	1	4	4	3	3	4	2	2	3	1	2	2	4	4	2	1	1	2	4	3	2	4	2	3	4	2	3	3	3
212	28	1	4	3	2	2	1	4	1	1	1	1	4	3	4	4	4	4	1	1	2	4	4	4	4	4	4	3	4	1	3	1	4	2	2	1	1	4	4	4	2	2	4	4	3	4	4	4	4
213	30	1	4	4	3	2	2	2	3	3	3	3	3	3	2	2	2	3	3	2	2	3	3	3	3	3	3	3	3	2	3	2	2	3	2	2	2	3	4	2	4	1	4	2	2	3	3	3	3
216	25	1	6	3	3	2	2	3	3	3	2	2	3	3	2	2	2	3	3	3	2	3	3	3	3	3	3	3	3	2	2	2	2	2	2	2	2	3	3	2	4	3	2	3	2	2	3	3	3
220	46	1	6	5	2	2	3	3	3	3	2	3	3	3	2	3	3	3	2	3	3	2	2	2	3	3	3	3	3	2	2	2	2	2	2	2	3	3	4	2	1	3	3	3	3	2	2	3	2
222	52	1	6	3	1	3	3	3	3	1	2	3	4	4	2	2	2	4	3	2	2	3	3	3	3	3	3	4	4	1	2	2	3	3	2	2	2	2	3	2	4	4	1	3	2	2	2	4	3
223	53	1	6	3	2	4	3	3	4	4	2	4	1	4	3	1	1	3	4	3	2	4	4	3	4	4	4	4	3	2	3	2	4	4	1	1	3	2	4	3	4	3	3	2	4	3	3	3	3
227	56	1	6	3	2	2	3	3	3	3	2	1	3	3	2	3	2	3	3	2	2	3	3	3	3	3	3	3	3	3	2	2	3	2	3	2	2	3	4	4	4	4	4	4	4	3	4	3	3
228	54	1	6	3	2	2	3	3	3	3	2	3	3	3	2	2	3	3	3	2	3	3	3	4	4	4	3	4	4	4	2	2	2	2	2	2	1	3	4	3	4	3	3	4	4	4	4	3	3
247	43	1		3	1	2	2	1	1	1	4	3	4	3	1	3	4	4	3	3	1	4	4	3	4	4	4	4	4	3	1	4	4	1	1	1	1	2	3	4	4	4	3	4	4	4	4	4	4
248	33	2	6	3	4	2	3	4	3	2	4	2	4	4	1	4	4	4	4	1	1	4	4	4	4	4	4	4	4	1	1	1	1	1	1	4	1	4	4	4	4	1	1	1	3	3	3	1	4
249	39	2	5	3	4	4	3	4	1	1	3	3	4	4	1	4	4	4	3	3	1	3	3	3	4	4	4	4	3	4	1	1	1	2	1	3	2	1	4	4	3	4	4	4	4	3	3	4	3
250	21	2	4	2	1	2	3	4	4	2	1	4	4	4	1	4	4	4	4	1	1	4	4	4	4	4	4	4	4	4	1	3	3	3	3	3	4	3	2	3	1	4	4	4	3	4	1	4	3
251	37	2	5	2	2	2	2	2	4	2	1	4	4	4	1	4	4	4	4	1	1	4	4	4	4	4	4	4	4	4	2	3	3	3	3	3	4	4	2	3	3	3	3	2	3	2	3	4	4
252	27	2	6	2	1	1	4	4	4	4	1	4	4	4	1	1	4	4	3	1	1	4	4	4	4	4	4	4	4	4	1	1	4	4	4	2	1	1	4	4	4	2	1	4	4	4	4	4	4
253	31	2	6	4	2	2	3	1	1	1	1	1	1	1	2	3	2	2	4	1	2	4	4	3	4	3	3	3	4	3	3	3	3	3	2	2	2	2	3	3	4	4	4	3	3	3	3	4	4
254	32	2	6	4	1	1	3	3	3	1	2	1	3	3	2	3	2	3	3	2	1	3	3	4	3	4	3	3	3	3	3	1	4	3	2	1	1	3	3	4	4	3	3	3	4	3	4	3	3
255	26	2	6	4	3	2	2	3	2	2	2	2	3	3	2	3	2	3	4	2	1	4	4	4	4	4	3	4	4	2	3	4	3	2	2	2	1	3	4	3	3	4	4	3	2	2	2	3	3
256	23	2	5	4	1	3	3	3	2	2	2	2	4	4	3	2	2	3	3	2	1	4	4	4	4	3	4	3	3	2	2	1	3	2	1	1	1	2	3	2	3	2	2	1	4	2	2	3	3
257	22	2	6	4	1	2	4	1	2	1	2	1	4	3	2	2	3	4	3	2	2	3	3	3	4	4	3	2	3	1	4	2	2	2	3	3	3	2	4	2	3	2	1	3	4	4	3	1	3
258	30	2	6	4	2	2	2	3	3	2	2	2	2	2	2	3	3	3	2	2	2	3	3	3	3	3	3	2	3	2	2	2	3	2	2	2	2	2	3	4	4	4	4	3	3	3	3	3	3
259	48	1	4	3	2	2	2	3	3	2	2	3	3	3	3	2	3	3	2	2	2	3	3	3	3	3	2	3	3	3	3	3	2	3	2	2	2	2	3	2	2	3	1	4	2	1	1	2	2
260	31	2	4	4	2	2	3	3	3	3	2	3	3	3	2	3	3	3	3	2	2	3	3	3	3	3	3	3	3	3	3	2	3	3	3	2	2	3	4	4	4	3	3	4	2	2	3	3	3
261	42	2	5	4	2	2	3	3	3	2	2	3	3	3	2	2	2	2	3	2	2	3	3	3	3	3	3	3	3	3	3	3	3	3	2	2	2	3	3	3	3	3	1	3	3	2	2	3	3
262	36	2	6	4	2	2	3	3	3	3	2	3	3	3	2	3	3	3	2	2	2	3	3	3	3	3	3	3	3	3	2	3	3	3	3	3	2	3	3	3	4	2	2	3	3	3	3	3	3
263	25	1	3	3	2	2	2	3	3	2	2	3	3	3	2	2	3	3	3	2	2	3	3	3	3	3	2	3	3	2	3	2	3	3	2	2	2	2	4	3	2	2	2	4	2	2	2	2	2
264	33	2	5	4	2	2	3	3	3	2	2	3	3	3	2	3	3	3	3	2	2	3	3	3	3	3	3	3	3	3	3	3	3	2	2	3	3	3	4	2	3	1	1	2	4	3	2	3	3
265	51	2	3	5	1	2	4	3	2	3	2	3	4	4	3	1	4	4	1	1	1	4	4	4	4	4	4	4	4	1	1	1	1	1	1	1	1	1	4	3	4	4	1	4	4	2	1	4	4
266	58	2	3	1	2	2	3	3	2	2	2	2	3	3	3	3	3	3	4	3	3	2	2	3	3	3	3	2	3	3	4	2	4	4	4	3	3	1	3	2	2	3	3	2	2	2	1	4	4
267	38	2	6	4	2	4	2	3	2	2	2	1	3	3	2	3	2	3	1	3	1	3	3	3	3	3	3	3	3	3	2	2	4	2	1	1	1	1	4	2	4	2	2	3	3	3	3	4	4
268	51	2	6	5	1	1	3	4	3	4	4	4	4	4	1	3	4	4	4	1	2	4	3	3	4	4	3	1	4	1	4	4	4	4	4	4	1	1	1	4	4	1	1	1	4	4	2	4	4
269	48	2	4	1	1	2	4	4	4	4	1	4	4	4	1	4	4	4	4	1	4	4	4	4	4	4	4	4	4	4	4	4	4	4	1	4	1	1	1	4	2	4	4	4	1	4	4	4	4
270	30	1	6	3	1	1	3	1	2	2	1	2	3	3	2	1	3	3	3	2	2	3	3	2	3	3	3	3	3	2	2	2	3	2	2	2	2	3	3	3	3	4	3	3	3	3	2	3	3
271	30	2	6	3	1	2	3	4	3	3	1	3	3	3	1	2	3	4	4	3	3	3	3	3	4	4	4	4	4	1	1	2	4	2	2	1	2	2	4	3	4	3	3	1	3	3	3	4	4
272	40	2	5	3	2	2	2	3	3	3	2	3	3	3	3	2	3	3	3	2	2	3	3	2	4	4	4	4	4	1	1	3	4	3	1	4	2	2	2	2	3	2	1	1	3	3	3	4	4
273	52	2	6	3	2	2	4	4	4	4	1	4	3	4	1	2	4	4	4	2	1	4	4	4	4	4	4	4	4	2	2	3	3	3	1	2	3	3	3	3	3	3	2	4	3	2	3	4	3
274	37	2	6	3	2	2	3	4	3	3	1	4	3	3	1	2	4	4	4	1	1	4	4	4	4	4	4	4	3	1	1	2	3	2	1	1	1	2	4	3	3	3	2	4	3	3	3	3	3
275	19	1	5		3	4	1	1	1	1	3	1	3	2	3	3	1	2	2	4	3	3	4	3	4	4	3	3	3	2	1	1	4	1	2	2	1	2	4	4	4	4	4	3	4	4	4	4	4
276	33	2	6	3	4	2	1	4	1	1	3	3	4	4	4	4	4	3	4	1	4	4	3	3	4	3	4	4	3	3	3	3	1	2	1	3	1	4	4	2	3	4	4	3	3	2	4	4	4
277	23	2	5	3	1	1	3	4	3	1	1	3	4	4	1	3	4	4	4	3	1	4	4	3	4	4	3	4	4	4	2	2	4	3	1	3	1	3	3	2	4	3	2	4	3	3	3	3	4
278	25	1	6	3	1	2	3	3	3	2	4	2	3	3	1	3	3	4	3	2	3	4	4	3	3	3	3	4	3	4	3	4	4	3	3	3	2	4	2	3	3	1	1	3	2	2	2	4	4
279	39	2	5	3	1	2	3	3	3	3	2	3	4	3	2	3	3	3	2	2	1	4	4	3	4	4	3	4	4	2	2	2	3	3	2	4	1	4	3	2	4	3	3	3	4	3	3	4	3
280	43	2	3	2	2	1	3	4	4	2	1	2	4	4	1	4	4	4	4	4	1	4	4	4	4	4	4	4	4	4	2	3	3	3	3	2	2	2	3	3	4	2	2	2	4	3	3	3	3
281	39	2	4	2	1	1	2	1	1	2	3	2	1	3	2	4	1	3	3	2	3	2	2	2	3	3	3	3	3	2	1	2	3	2	2	1	4	3	4	4	4	4	4	3	3	2	3	2	3
282	49	1	6	3	1	1	2	3	3	2	1	2	2	2	1	1	2	2	1	2	2	3	3	3	3	3	3	2	2	1	2	2	3	2	2	1	1	2	3	4	3	3	2	2	4	4	4	4	4
283	55	2	6	3	2	2	1	3	3	2	2	2	3	2	3	3	3	3	2	1	2	3	3	3	3	4	3	3	3	1	2	2	4	2	1	2	2	2	3	2	3	2	1	3	2	2	3	3	3
284	50	2	6	5	2	2	3	3	3	3	2	3	4	4	2	2	2	3	3	2	2	4	3	4	4	4	3	3	4	2	2	2	3	2	2	2	3	3	4	3	4	2	2	3	2	2	2	3	3
285	29	2	3	2	3	2	2	3	3	2	3	2	3	3	1	3	3	3	3	2	2	3	3	3	3	3	3	3	3	3	3	2	3	3	3	3	3	3	2	2	2	2	2	3	2	2	2	2	3
286	42	1	6	5	1	1	3	3	3	3	2	3	3	3	2	3	3	4	3	2	2	3	3	3	3	3	3	3	3	2	2	2	3	2	2	2	2	3	3	2	3	2	2	2	3	2	3	3	3
287	32	1	3	3	3	2	3	3	3	3	2	3	3	3	2	2	3	3	3	2	2	3	3	3	3	3	3	3	3	3	3	2	2	3	3	3	2	3	2	2	2	1	2	3	2	2	2	2	3
288	59	2	6	4	2	1	4	4	3	3	2	3	3	3	2	2	3	3	3	3	2	3	3	3	3	3	3	3	3	2	2	2	3	2	2	2	2	2	4	2	2	2	2	2	2	2	2	4	3
289	45	2	6	4	3	2	3	3	3	2	2	3	3	3	2	3	2	2	3	3	3	2	3	2	2	2	2	2	2	3	3	2	3	2	2	2	3	2	3	3	4	2	1	2	3	3	3	3	3
290	30	2	6	4	3	2	2	3	3	2	2	3	3	3	3	3	3	3	3	3	3	3	3	2	3	2	2	3	3	2	3	3	3	2	2	2	3	3	3	3	2	2	1	2	3	3	2	3	3
291	40	2	3	3	3	2	2	3	2	2	3	2	3	2	2	3	3	3	3	2	2	3	3	3	3	3	3	3	3	2	3	3	3	2	2	2	2	2	3	3	2	2	2	3	3	3	3	3	3
292	52	2	2	3	3	2	3	3	3	2	3	3	3	3	2	2	3	3	2	2	2	3	3	3	3	3	2	3	3	3	2	3	3	2	2	3	2	2	1	2	3	2	2	3	2	2	3	3	3
293	28	2	6	4	3	2	3	3	2	2	3	2	2	2	2	2	3	3	2	2	2	3	3	2	3	3	3	3	3	2	2	3	3	3	2	2	2	2	2	3	2	2	1	3	3	2	2	2	2
294	38	2	4	3	2	2	2	3	3	2	2	3	3	2	2	2	2	3	2	3	2	3	3	3	3	3	3	3	3	2	2	2	3	2	2	2	2	2	2	3	3	1	1	4	3	3	3	3	2
295	41	2	6	1	2	2	3	3	3	3	2	3	2	3	2	2	3	3	2	2	2	3	3	3	3	3	3	2	2	2	3	2	3	2	2	3	2	2	4	3	3	2	2	4	3	3	3	2	2
296	26	2	6	3	1	2	3	3	3	3	2	3	3	3	2	3	3	3	2	3	2	4	4	4	4	4	3	3	4	2	3	3	3	2	3	2	2	2	3	3	3	3	2	4	4	4	4	4	3
297	29	2	6	3	1	2	1	4	3	2	1	1	4	4	1	2	2	3	4	1	1	1	3	3	4	4	3	4	4	3	3	1	3	2	3	1	2	2	2	4	3	3	3	3	3	3	3	4	3
298	25	1	5	3	3	2	1	2	2	2	2	3	3	2	2	2	2	2	3	1	1	2	3	3	3	3	3	3	3	3	2	3	2	3	3	1	1	2	3	3	3	4	4	3	3	3	3	3	3
299	26	2	6	3	2	2	3	4	2	3	2	3	3	3	4	3	3	3	4	4	2	3	3	4	4	4	3	3	4	2	3	2	4	3	3	3	2	3	4	3	4	2	3	3	3	3	4	3	3
300	27	1	6	3	2	2	2	3	3	2	2	2	3	3	2	3	3	3	3	2	2	3	3	3	3	3	3	3	3	3	3	2	3	2	2	2	2	2	4	4	3	3	3	3	3	3	4	3	3
301	28	2	6	3	2	2	2	3	3	2	2	2	3	2	2	3	2	3	2	2	2	3	3	3	3	3	3	2	3	2	2	2	3	2	2	2	2	3	3	3	3	3	1	3	3	3	3	3	3
302	30	1	6	4	2	3	2	3	3	2	2	2	3	3	2	3	3	3	3	2	2	3	3	3	3	3	3	3	3	2	2	2	3	3	2	2	2	3	3	3	3	3	3	3	2	3	2	2	3
303	59	2	6	3	2	2	2	4	3	3	2	3	3	3	2	3	3	3	2	3	2	2	3	3	3	3	4	4	3	3	2	2	3	2	4	2	2	2	3	3	3	1	1	3	3	3	3	3	3
304	57	2	3	1	1	1	3	2	3	3	2	3	3	3	2	2	2	3	2	2	2	2	3	3	3	3	3	3	2	2	3	2	2	2	3	2	2	2	4	2	4	4	2	4	2	2	2	3	3
305	45	2	2	1	2	2	3	3	3	3	2	3	3	3	2	3	3	3	3	2	2	3	3	3	3	3	3	3	3	2	2	2	2	2	2	2	2	2	3	3	3	3	3	3	3	3	3	3	3
306	27	2	6	3	2	1	2	3	3	3	2	2	3	3	3	2	2	3	2	2	2	3	3	2	3	3	3	4	3	2	2	2	3	3	2	2	3	3	2	4	4	1	2	3	3	1	3	4	4
307	31	1	6	3	3	3	3	3	3	3	2	2	1	3	3	2	3	4	4	2	4	3	3	2	3	4	3	4	4	3	3	2	2	1	2	4	3	1	4	4	3	4	3	4	3	2	1	3	4
308	27	2	6	3	2	1	2	3	3	3	2	2	3	3	3	2	2	3	2	2	2	3	3	2	4	3	3	3	3	2	2	2	3	3	2	2	3	3	2	4	4	1	1	3	3	1	3	4	4
309	48	2	6	3	2	2	2	3	3	2	3	2	3	3	2	2	3	3	3	2	2	3	3	3	3	3	3	4	4	2	3	2	3	3	2	2	2	3	4	4	3	2	2	4	3	3	3	3	3
310	42	2	6	3	3	2	2	2	2	2	1	2	2	3	2	3	2	3	2	1	3	3	3	3	3	3	3	3	3	2	2	2	3	2	2	3	2	3	4	4	3	3	3	3	3	3	3	3	3
311	26	2	6	3	2	2	2	3	3	2	2	3	3	3	2	2	2	3	3	2	2	3	3	3	3	3	3	3	3	2	2	2	3	2	2	2	2	2	4	3	4	3	2	3	3	3	3	3	3
312	29	2	6	3	2	2	2	3	3	2	2	3	2	3	3	2	2	3	3	2	2	3	3	3	3	3	3	3	3	2	2	2	3	2	2	2	2	2	4	3	4	3	2	3	3	3	3	3	3
313	26	2	6	3	1	1	4	4	4	3	2	3	2	3	2	4	2	2	1	2	1	3	3	3	4	4	3	4	4	3	1	1	1	1	1	1	1	2	3	4	4	3	2	3	3	3	3	3	3
314	27	2	6	3	2	2	2	3	4	2	2	1	3	1	1	2	3	4	3	3	2	3	3	2	1	4	3	2	3	1	1	1	1	2	1	2	1	2	3	4	3	2	2	4	3	2	2	3	3
315	38	2	6	3	1	2	3	2	2	2	2	2	3	3	3	3	3	2	3	3	3	3	3	3	3	4	3	4	4	1	1	3	1	2	1	1	1	3	2	2	2	2	2	2	3	3	3	3	3
316	36	2	6	3	2	1	2	4	4	1	1	2	4	4	2	2	2	2	3	2	2	2	3	2	2	3	3	4	4	2	2	3	3	2	2	2	2	2	3	3	3	2	2	3	3	3	2	3	3
317	36	2	6	3	1	1	2	4	4	2	1	2	3	3	2	4	2	1	4	2	2	4	4	3	4	4	4	4	4	1	2	3	4	2	1	1	1	3	4	4	2	1	1	3	4	3	3	3	3
318	34	2	6	3	2	1	1	3	4	3	1	3	4	4	2	3	3	4	3	1	2	3	3	3	4	4	2	4	4	3	2	2	2	2	2	2	2	3	3	3	4	1	1	3	3	4	3	2	3
319	35	2	6	3	2	1	1	3	4	3	1	3	4	3	3	3	3	3	2	1	3	3	3	3	4	4	3	3	3	1	2	2	3	2	2	2	1	2	4	4	4	3	2	4	3	3	3	3	4
320	35	2	6	3	2	3	2	3	3	3	1	2	3	3	2	1	3	3	3	1	2	3	3	3	4	3	3	4	4	3	2	2	3	3	3	1	1	4	2	3	4	4	4	4	3	3	3	4	3
321	35	2	6	3	1	1	2	3	3	2	2	3	2	3	2	3	3	4	3	1	2	4	4	3	4	4	4	3	3	2	2	2	3	2	2	1	1	2	4	4	4	3	2	3	3	3	3	4	3
322	43	2	6	3	2	1	3	3	3	3	1	3	4	3	1	3	3	4	4	3	4	3	4	3	4	4	4	4	4	3	2	3	3	3	3	1	1	4	2	3	4	4	3	2	3	3	3	4	3
323	59	2	6	3	2	2	2	4	3	3	3	3	3	3	1	2	3	3	2	2	2	3	3	3	3	4	3	3	3	2	1	2	1	1	2	1	2	3	3	4	4	4	4	4	3	4	3	4	3
324	46	2	6	3	2	2	2	3	3	3	2	2	3	3	2	3	3	3	3	2	2	3	3	3	3	3	3	3	3	2	2	3	3	2	2	3	2	3	3	4	4	4	4	4	4	3	4	4	4
325	40	2	6	3	3	2	3	3	2	2	2	3	3	3	2	3	3	3	3	2	2	3	3	3	3	3	4	3	3	2	2	2	3	2	2	2	2	3	3	4	4	3	3	4	4	3	3	3	4
326	42	2	6	3	2	2	3	3	3	2	1	1	3	2	2	3	2	4	3	2	2	4	3	3	3	3	4	4	3	3	2	2	3	2	2	3	2	3	3	4	4	2	2	3	4	4	4	3	3
327	50	2	6	3	2	3	3	4	3	3	3	2	4	4	2	2	4	4	3	2	3	4	4	4	4	4	4	4	4	2	2	2	3	2	4	2	2	2	4	4	4	3	2	4	4	4	4	3	4
328	50	2	6	3	1	2	4	3	3	4	2	4	4	3	1	3	3	4	4	1	2	2	2	3	3	4	3	4	4	2	2	3	2	2	2	2	2	2	3	3	3	3	2	3	3	3	3	3	3
329	57	2	6	3	1	1	4	4	3	3	2	4	4	4	1	3	4	4	3	1	2	3	3	3	4	4	4	3	3	2	3	2	3	3	3	2	1	3	4	4	4	4	3	3	3	3	3	3	3
330	34	2	6	3	1	1	3	3	3	3	2	3	2	3	3	3	3	3	3	3	3	3	3	3	3	3	3	4	4	2	2	3	3	2	2	2	2	2	4	4	4	3	3	3	3	2	4	3	3
331	50	2	6	3	1	2	3	4	3	4	2	3	4	4	2	1	3	3	3	3	4	4	4	4	4	4	4	4	4	1	1	2	3	3	1	1	1	1	4	4	4	4	4	4	4	4	4	4	4
332	38	2	6	3	1	1	3	3	3	3	2	3	3	3	3	3	3	3	3	2	2	2	3	2	3	4	3	3	3	2	3	3	3	3	1	2	4	2	4	4	4	1	1	4	4	1	3	1	3
333	25	2	6	3	4	3	4	3	3	3	4	1	1	3	3	2	2	2	2	3	3	3	4	3	4	4	4	4	3	2	3	2	3	3	2	1	1	4	3	3	4	1	1	2	4	3	3	1	2
334	44	2	6	3	2	3	3	3	3	3	2	2	3	3	2	3	3	3	3	2	2	3	2	3	4	3	3	4	4	1	2	2	3	2	2	2	1	2	3	4	4	3	2	1	4	3	3	3	3
335	27	2	6	3	1	1	3	4	4	3	1	3	1	3	1	3	4	4	4	1	2	3	3	3	3	3	3	3	3	3	3	3	3	2	1	2	2	2	4	4	4	1	2	3	3	3	3	4	4
336	57	2	6	3	4	4	4	3	3	3	3	4	1	3	2	2	2	2	2	2	3	3	3	3	3	4	4	3	3	1	1	3	3	1	3	1	2	2	4	4	4	3	3	4	4	4	4	4	4
337	57	2	6	3	1	2	3	3	3	4	2	3	4	4	1	4	4	3	3	4	4	4	4	3	3	4	3	2	3	1	2	2	4	4	2	2	1	2	4	4	4	4	4	4	4	4	4	4	4
338	57	2	6	3	2	2	3	3	4	3	2	2	2	3	2	3	2	3	3	1	3	3	3	3	4	4	4	3	2	2	2	2	3	2	2	1	1	1	4	3	4	4	2	3	4	2	3	3	4
339	36	2	6	3	2	2	3	4	3	3	2	3	3	3	2	3	3	3	4	2	1	3	4	3	3	4	3	4	3	2	2	2	3	2	2	2	2	2	3	3	2	2	2	3	3	3	3	3	3
340	24	2	6	3	3	4	2	3	2	1	3	2	3	3	3	2	3	3	3	2	2	3	4	3	4	4	3	3	3	2	3	3	3	2	2	2	2	2	4	4	4	2	2	3	3	3	3	3	3
341	51	2	6	3	2	2	2	3	3	2	2	3	3	3	2	3	3	3	3	2	4	2	2	2	3	4	3	2	3	2	3	3	3	3	1	1	1	3	4	3	4	4	4	3	4	3	3	4	3
342	55	2	6	3	2	2	2	3	3	2	2	2	2	2	2	2	2	3	2	2	2	2	3	3	3	3	3	4	3	3	2	2	2	2	2	3	2	3	3	3	4	3	3	3	3	3	3	3	3
343	50	2	6	3	1	1	3	1	3	2	2	3	2	3	2	1	2	2	3	3	2	3	3	3	3	4	1	3	1	3	2	3	3	2	2	2	2	1	4	3	3	4	4	3	3	3	3	3	3
344	55	1	6	3	2	2	2	4	4	4	3	4	4	4	2	4	4	4	4	2	2	3	3	3	4	4	3	3	3	4	3	2	4	2	2	1	1	2	4	3	3	4	2	4	3	2	2	2	3
345	36	2	6	3	1	1	3	3	3	2	1	2	3	3	2	3	1	1	2	2	1	3	3	3	3	3	2	2	1	1	2	3	3	2	1	1	2	2	3	3	2	4	4	4	3	2	3	3	3
346	59	2	6	3	2	2	3	3	3	3	2	3	3	2	3	2	2	2	3	2	3	3	3	2	3	3	3	3	3	3	2	2	3	3	2	3	2	3	3	3	2	2	2	3	3	3	3	3	4
347	38	2	6	3	1	1	1	3	1	2	1	1	1	1	3	1	1	1	3	1	1	4	3	3	4	3	3	2	3	3	2	1	3	2	1	2	2	3	3	3	3	4	3	2	3	3	3	4	4
348	57	2	6	3	1	2	3	3	2	2	2	2	3	3	3	3	2	3	3	2	3	3	3	1	2	3	1	3	3	3	2	1	1	3	2	2	2	3	3	3	3	2	2	2	3	2	3	2	2
349	53	2	6	3	2	2	3	3	3	2	2	3	2	3	2	2	1	2	3	2	2	3	3	3	3	3	3	3	3	3	2	2	3	2	2	2	2	2	3	3	3	3	3	3	3	3	3	3	3
350	47	2	4	1	2	2	3	3	3	3	3	4	4	3	3	4	4	3	4	4	2	3	4	4	4	4	4	3	4	1	2	2	2	4	4	4	3	1	4	4	4	4	3	3	3	3	3	3	4
351	48	2	4	2	3	3	3	4	4	4	1	2	4	4	3	3	2	3	3	3	3	3	3	3	3	3	4	3	3	1	3	1	3	1	1	3	1	1	3	3	4	2	1	2	3	3	3	2	3
352	46	2			2	2	2	3	3	2	2	2	3	3	2	3	2	3	3	2	2	3	3	2	3	3	3	3	3	2	3	2	3	3	3	2	2	3	3	2	3	3	3	3	3	2	2	3	3
353	54	2	5	1	2	2	3	3	3	3	3	3	4	3	2	3	3	3	3	1	2	3	3	3	3	3	3	3	3	3	3	3	3	3	3	3	2	3	3	4	2	2	3	3	3	2	3	3	2
354	41	2	5	2	2	2	3	3	3	3	3	2	3	3	3	3	3	3	3	3	3	3	3	3	3	3	3	3	3	1	3	3	3	3	3	2	2	3	4	4	4	4	4	4	4	4	4	3	3
355	28	2	6	4	2	2	2	3	3	2	2	3	3	3	2	3	4	4	3	2	2	3	3	3	3	3	3	3	3	2	2	2	3	3	2	2	2	3	2	2	2	1	1	1	2	2	2	3	3
356	37	2	6	3	3	3	3	4	3	3	3	2	1	2	2	3	3	4	3	2	3	4	4	4	3	3	4	4	3	1	1	2	1	1	2	3	1	3	3	3	3	2	2	3	3	3	3	2	3
357	25	2	6	3	3	3	3	4	3	3	3	2	2	2	2	3	3	3	3	2	3	4	3	3	3	3	3	4	3	1	1	2	1	1	2	3	1	3	3	3	4	2	2	2	3	3	3	2	3
358	36	2	6	3	1	2	4	4	3	3	2	3	4	3	1	4	2	4	2	1	1	4	4	4	4	4	4	4	4	1	2	3	3	2	2	1	2	3	4	3	2	4	4	3	3	3	3	4	3
359	34	1	4	3	3	4	3	2	3	4	1	3	4	4	3	2	2	2	2	1	2	4	1	4	4	4	4	4	3	3	3	2	3	3	2	1	2	3	4	4	3	4	2	3	3	3	3	1	3
360	60	2	6	1	1	1	3	4	4	2	2	4	3	3	2	2	3	2	3	2	3	3	3	3	3	3	2	4	4	2	2	2	3	2	2	2	2	2	3	3	2	2	2	3	3	3	3	3	3
[truncated: 6 more columns]
