# Supplementary material for: Developing and validating a questionnaire to assess an individual’s perceived risk of four major non-communicable diseases in Myanmar
Source: PLoS One. 2021 Apr 27;16(4):e0234281. doi: 10.1371/journal.pone.0234281 (PMC8078785; doi:10.1371/journal.pone.0234281)
Supplement: S2 Data — (XLSX) [file pone.0234281.s011.xlsx]

## Sheet: Sheet1
id	A_age	A_sex	A_edu	A_occu	sus1	sus2	sus3	sus4	sus5	sus6	sus7	sus8	sus9	sus10	seve1	seve2	seve3	seve4	seve5	seve6	bene1	bene2	bene3	bene4	bene5	bene6	bene7	bar1	bar2	bar3	bar4	bar5	bar6	bar7	bar8	bar9	bar10	bar11	effi1	effi2	effi3	effi4	effi5	effi6	effi7	effi8	effi9	intent1	intent2
11	26	1	4	3	2	3	3	4	4	4	2	2	4	4	1	1	1	4	3	2	3	3	3	3	4	4	3	4	4	1	3	2	4	4	1	1	1	3	4	3	4	4	2	2	2	2	2	4	4
17	39	2	6	3	1	1	3	4	4	4	2	4	4	4	1	3	4	4	1	1	1	4	4	4	4	4	4	4	4	4	3	4	4	4	2	1	2	1	2	2	4	2	2	4	1	2	3	4	4
18	32	2	6	3	1	1	3	3	3	1	1	3	3	3	1	2	3	3	4	1	2	3	3	4	3	4	3	4	3	1	2	1	4	2	1	1	4	1	4	4	4	4	1	4	3	4	3	4	4
19	34	2	6	3	2	2	3	3	3	3	2	3	3	3	3	3	2	2	3	2	2	2	3	2	4	3	3	4	3	3	2	3	3	2	2	3	2	3	3	2	3	2	2	3	2	2	2	3	3
20	35	2	6	3	2	2	3	4	2	2	2	2	2	2	2	3	4	4	4	1	2	4	4	3	4	4	3	3	3	2	2	2	4	2	2	2	1	1	4	3	4	4	2	3	3	4	4	4	4
21	54	2	6	3	1	2	3	4	2	2	1	2	3	3	2	3	4	4	4	2	1	3	4	4	4	4	3	2	4	3	2	3	4	2	2	1	1	4	4	3	3	3	2	4	3	2	4	4	4
22	32	2	5	3	2	2	3	2	3	3	2	2	3	3	3	2	2	2	2	3	3	3	3	3	3	4	4	3	3	2	2	3	3	2	2	2	2	2	4	3	2	2	3	3	3	2	3	3	3
23	31	2	5	3	1	1	1	4	3	2	1	2	4	4	2	4	4	4	4	1	1	4	4	4	4	4	4	3	3	1	1	1	4	1	1	4	1	1	4	4	3	3	3	3	3	3	3	4	4
24	34	2	6	3	2	2	2	3	3	2	2	3	3	3	2	3	3	3	2	3	2	3	3	3	3	3	2	3	3	2	2	2	3	2	2	3	2	3	4	4	4	2	2	4	3	3	4	3	4
25	33	2	5	3	2	2	3	4	2	2	2	1	1	3	2	2	4	4	4	1	2	4	4	4	4	4	4	3	4	4	2	2	4	2	4	2	1	2	4	2	2	1	1	1	3	2	3	4	4
26	26	2	6	3	3	3	2	3	2	2	1	2	4	3	2	3	3	3	3	2	2	3	3	4	4	4	3	4	4	1	3	1	4	2	2	3	2	1	4	3	3	4	4	4	3	3	3	4	4
27	26	1	6	3	1	2	2	4	4	2	2	3	3	3	1	4	3	4	3	1	2	3	3	2	4	4	3	2	2	1	2	1	1	2	1	2	2	3	2	4	3	2	2	3	3	3	4	2	3
28	35	1	4	3	2	1	3	4	3	3	3	3	3	3	3	2	3	4	3	3	2	4	4	3	3	3	3	3	3	3	3	3	3	3	2	1	2	3	2	3	3	4	3	3	2	3	2	2	2
29	32	2	6	3	2	2	3	3	2	2	2	2	1	3	2	3	2	2	2	2	3	3	3	3	3	4	3	3	3	2	2	2	3	2	1	2	2	2	2	2	3	1	1	3	2	2	3	3	3
30	32	1	6	5	1	1	3	3	3	2	2	1	2	2	2	3	2	3	1	2	2	3	3	3	4	4	3	4	4	2	2	2	3	3	2	2	2	3	2	2	3	2	1	3	2	2	2	3	3
31	46	1	6	4	1	1	2	3	3	2	1	3	3	3	1	3	2	3	2	2	1	3	3	3	3	4	3	3	3	2	2	1	3	2	2	1	2	2	4	3	4	4	2	3	3	2	3	3	3
32	50	1	6	5	1	1	3	4	3	2	1	3	2	3	1	3	2	3	1	3	2	3	3	3	4	4	4	2	3	1	2	1	3	2	2	1	1	2	4	3	3	3	3	3	3	3	3	3	3
33	40	2	6	3	2	3	2	3	3	2	2	2	3	3	2	3	2	3	3	2	2	3	3	3	3	3	3	3	3	3	2	2	3	2	2	2	2	2	4	4	4	3	3	3	3	3	4	3	3
34	32	2	4	3	2	1	2	3	3	2	2	3	2	3	2	3	3	3	3	2	2	3	3	3	3	3	3	3	3	2	3	3	3	3	2	2	2	2	4	1	1	3	3	3	1	1	1	3	3
35	46	2	6	3	2	2	2	3	3	2	2	2	2	2	2	2	2	2	3	2	2	2	3	2	3	3	3	3	3	3	3	3	3	3	3	2	2	2	4	3	4	1	1	1	3	3	3	3	3
36	45	1	6	3	2	2	3	3	3	2	3	3	2	3	2	3	3	3	3	2	2	3	3	3	3	3	3	3	3	2	2	2	3	2	2	2	2	2	4	4	3	2	2	4	3	3	3	3	3
37	25	2	5	3	2	2	2	3	3	3	2	2	3	3	2	3	3	3	3	2	2	3	3	3	3	3	2	3	3	2	2	3	3	2	2	2	2	2	4	3	4	4	2	3	2	2	3	3	3
38	55	1	4	3	2	2	3	3	3	3	2	3	3	3	3	2	3	3	3	2	2	3	3	3	3	3	3	3	3	3	2	2	2	2	2	2	2	2	3	4	4	3	3	3	3	3	4	3	3
39	43	1	3	3	3	2	3	3	3	3	3	2	2	3	2	3	3	3	2	2	3	3	3	3	3	3	3	3	3	2	3	3	3	3	3	2	2	2	3	3	2	2	1	4	3	2	2	3	3
40	36	1	6	3	2	2	2	2	3	2	2	3	3	3	1	3	2	3	1	2	2	3	3	3	3	3	3	2	3	2	1	2	2	2	2	2	2	3	4	4	3	2	2	2	2	3	3	3	3
42	26	2	5	3	1	2	3	3	4	3	2	3	4	4	3	2	3	2	3	1	3	3	3	3	3	4	3	4	3	1	3	3	3	3	3	3	2	2	4	3	3	3	2	3	3	3	2	3	3
43	25	2	5	3	1	1	1	3	4	4	2	3	4	4	3	2	4	2	3	2	3	4	4	3	4	3	3	4	4	1	3	3	3	3	3	3	2	3	3	3	4	2	2	4	4	3	4	3	3
44	26	2	6	3	1	2	2	4	3	2	4	3	3	3	2	2	4	3	3	3	1	4	4	4	4	4	3	4	3	1	1	2	4	3	1	1	1	2	4	3	4	4	1	3	2	2	3	2	4
45	27	2	6	3	3	2	3	2	3	3	2	2	3	3	2	2	2	2	2	2	2	3	3	3	3	3	3	3	3	2	2	2	2	2	2	2	2	2	3	3	3	2	3	2	3	2	3	3	3
46	28	2	4	3	1	2	3	4	3	3	1	3	3	4	2	3	2	3	2	1	3	3	3	3	3	1	3	3	3	2	2	3	3	2	1	2	2	2	4	3	3	4	3	4	4	3	4	4	3
47	60	2	3	5	4	4	1	4	4	2	2	3	4	4	2	2	4	4	4	2	4	4	4	4	4	4	4	4	4	4	2	4	4	4	2	4	4	4	4	4	4	4	4	4	4	4	4	4	4
50	60	2	4	1	2	2	3	4	4	2	4	2	4	3	2	4	4	4	4	2	2	4	4	4	4	4	4	4	4	4	4	2	4	3	4	2	4	2	3	3	3	3	1	4	4	3	4	4	4
52	36	2	6	3	2	3	2	3	3	2	2	2	3	3	2	2	3	3	3	2	1	3	4	4	4	4	4	3	3	2	1	2	4	2	2	3	4	2	3	4	4	3	3	3	4	4	4	4	4
53	38	1	6	3	2	2	3	3	3	2	3	3	3	3	3	3	2	3	3	3	2	3	3	3	3	3	3	3	3	2	3	2	3	2	2	2	2	2	4	4	4	4	3	3	4	3	4	3	3
54	36	2	6	3	3	2	3	3	3	2	2	2	3	3	1	3	1	4	4	1	1	4	4	4	4	4	3	4	4	1	2	2	3	3	2	2	1	3	4	3	3	4	3	4	3	3	3	4	4
55	30	1	6	3	2	3	2	3	2	2	2	2	2	2	2	2	2	3	3	3	2	3	3	2	3	3	2	2	3	2	2	2	3	2	2	2	2	2	4	4	4	4	3	3	4	4	4	3	3
56	36	2	6	3	3	3	3	3	3	3	2	3	3	3	3	2	2	2	2	3	2	3	3	3	3	3	3	3	3	2	3	3	3	3	2	2	2	2	3	3	3	3	3	3	3	3	3	3	3
57	34	2	6	3	2	2	3	3	3	2	2	3	2	2	2	2	2	3	2	3	2	3	3	3	3	3	3	3	3	2	2	3	2	2	2	2	2	2	3	3	3	3	2	3	3	3	3	3	3
58	33	2	6	3	2	1	1	3	1	2	1	1	1	1	3	3	3	3	3	2	2	3	4	4	3	4	3	3	3	2	2	1	3	2	3	2	2	3	3	3	4	2	2	2	2	3	3	3	3
59	26	2	6	3	2	2	3	4	3	3	1	3	1	2	1	1	3	3	3	1	1	3	3	4	3	4	3	3	3	1	2	2	2	2	2	1	2	3	4	3	4	3	3	3	3	3	3	3	4
60	55	2	3	1	2	2	3	3	3	2	2	2	3	3	2	3	3	3	3	2	2	3	3	3	3	3	3	3	3	3	3	2	3	3	2	2	3	3	3	3	3	2	2	3	3	2	3	3	3
61	27	2	6	3	1	2	2	3	2	2	1	3	3	2	1	3	4	4	4	1	1	4	4	3	4	4	3	3	3	2	2	2	3	2	2	1	1	2	3	3	3	4	1	4	3	4	3	4	3
62	34	2	6	4	3	2	2	3	1	1	2	1	4	2	2	1	2	3	2	2	1	4	4	4	4	4	3	3	3	3	2	3	4	2	2	1	1	2	3	3	3	2	1	2	3	3	3	4	3
63	34	2	6	3	2	2	2	3	3	3	2	2	3	3	2	3	3	3	2	1	2	3	4	3	2	4	2	3	2	1	2	2	2	2	2	2	2	3	3	3	3	3	3	3	3	3	3	3	3
64	26	2	5	3	3	3	3	4	3	2	1	3	1	2	1	3	4	4	4	1	1	4	4	4	4	4	4	1	4	1	2	2	2	2	2	1	2	2	4	4	4	4	4	4	4	4	4	4	4
65	30	2	6	3	3	2	2	4	3	2	2	2	1	2	1	3	4	3	3	1	1	4	4	4	4	4	4	3	3	2	3	2	3	3	3	2	1	3	4	4	4	4	3	2	4	3	3	4	4
66	57	2	3	3	1	1	2	4	4	4	2	4	4	2	2	2	4	4	2	2	2	4	4	4	4	4	4	4	4	4	4	4	4	4	4	4	4	4	4	4	4	1	1	3	1	4	1	2	2
67	44	2	6	3	2	2	3	4	4	4	1	3	3	4	1	3	4	4	3	1	1	3	4	3	3	4	4	3	3	3	3	3	4	3	3	3	1	3	3	3	4	3	1	4	4	2	4	1	3
68	30	1	5	3	3	1	4	1	3	2	1	1	2	3	1	3	4	3	4	2	1	3	4	3	4	3	2	3	3	3	3	2	3	2	2	3	2	4	3	4	4	3	3	4	4	4	3	3	3
69	50	1	4	3	1	1	1	1	1	1	1	2	1	4	1	4	4	4	4	1	1	4	3	4	4	4	2	4	4	1	2	1	4	3	1	1	1	3	3	4	4	4	3	4	4	4	4	4	4
71	55	2	4	3	4	3	3	4	3	4	3	4	1	4	2	4	4	4	3	2	2	4	4	3	4	2	4	4	3	4	4	2	3	4	2	4	2	2	4	4	4	2	4	4	2	4	4	3	4
72	30	1	3	3	1	4	4	4	3	3	4	3	4	4	2	3	4	4	4	2	1	4	4	3	3	4	4	3	4	2	3	3	3	1	3	3	2	3	3	3	3	3	4	4	3	3	3	3	3
73	25	1	3	3	1	1	3	3	3	3	3	3	3	3	1	3	3	3	3	1	1	1	3	3	3	2	3	3	3	1	1	1	3	1	1	1	3	1	4	4	2	3	4	3	3	3	3	2	2
74	34	2	6	3	2	2	3	3	3	3	1	3	3	3	1	3	3	3	4	1	2	3	3	3	4	4	3	3	3	2	2	3	3	2	2	2	1	3	4	4	4	3	2	3	3	3	2	3	3
75	58	2	3	3	2	4	3	3	4	3	1	3	3	3	2	1	3	4	3	2	2	3	3	3	2	4	3	3	3	4	1	3	3	3	2	3	3	4	4	4	3	3	4	3	4	3	3	3	3
76	56	2	3	3	3	1	3	4	4	2	2	4	4	4	2	3	4	3	4	3	1	4	4	4	4	3	4	4	4	1	2	1	4	4	2	3	3	3	3	4	4	4	4	4	4	3	3	4	4
77	51	2	4	3	2	2	3	3	3	2	2	3	3	3	2	3	3	3	3	2	2	3	3	3	3	3	3	3	3	3	3	3	3	3	3	2	2	3	2	2	3	2	2	3	2	2	2	3	3
78	39	2	6	5	1	1	3	4	3	3	3	3	1	3	2	1	3	3	3	3	4	3	3	4	4	4	4	2	4	1	1	1	1	1	1	1	1	1	3	4	3	4	4	3	3	3	3	3	3
79	34	2	6	3	2	1	2	3	3	2	2	1	1	2	2	3	3	4	4	2	3	3	3	3	4	4	3	4	4	2	1	1	3	2	3	1	1	2	4	3	4	2	2	3	3	3	3	3	4
80	32	2	6	3	2	1	2	3	3	2	2	2	1	2	1	3	3	4	4	4	1	3	3	3	4	4	3	4	4	1	2	1	3	2	3	1	1	2	4	3	3	2	2	3	3	2	3	4	3
81	31	2	6	3	2	2	2	3	2	2	2	1	1	2	2	3	3	4	4	2	1	3	3	3	4	4	3	4	4	2	1	1	3	1	3	1	1	1	4	3	4	2	2	3	3	3	3	3	4
82	27	2	6	3	1	2	2	3	3	2	2	2	2	3	2	3	3	3	3	2	1	3	3	1	3	3	1	4	4	4	3	2	3	2	4	2	1	1	3	4	2	1	2	3	2	1	4	2	3
83	28	1	6	3	2	2	2	3	3	2	2	2	1	3	1	2	3	2	3	2	2	3	3	3	3	3	3	3	3	2	2	3	3	2	3	2	1	3	3	4	2	1	1	2	3	2	4	2	3
84	27	2	6	3	2	2	3	3	3	2	1	1	2	3	3	3	4	4	2	2	2	4	4	3	3	4	2	3	3	2	2	2	3	2	2	2	2	2	2	3	3	2	2	2	2	1	2	4	3
85	28	2	6	3	2	1	4	3	4	2	2	3	3	3	3	4	4	4	3	3	3	3	3	3	3	3	3	3	3	2	3	3	3	3	3	2	3	3	4	4	3	2	2	3	4	3	4	3	4
86	58	1	6	3	2	3	2	3	3	2	1	3	4	3	2	2	3	4	2	2	3	4	3	3	4	3	3	2	3	2	2	2	2	2	2	2	1	2	4	4	4	3	2	4	4	3	3	3	4
87	36	1	6	3	1	1	3	4	3	3	3	3	1	3	2	1	3	3	3	3	4	3	3	4	4	4	4	2	4	1	1	1	1	1	1	1	1	1	3	4	3	4	4	3	3	3	3	3	3
88	25	1	5	3	2	1	3	3	3	1	2	1	1	3	2	3	3	1	2	2	2	3	3	2	4	4	3	4	3	2	2	3	3	2	4	2	1	3	4	4	2	1	2	3	2	3	4	2	3
91	40	2	5	3	2	1	3	3	3	3	2	3	3	3	3	2	2	2	3	3	3	3	3	2	3	3	3	4	4	2	3	2	3	3	4	2	2	3	3	3	4	3	1	2	3	3	3	2	3
92	49	2	4	3	2	1	4	4	3	3	3	3	3	3	3	3	3	3	3	3	3	3	3	3	3	3	3	3	3	2	3	3	3	3	3	2	3	3	3	4	3	4	4	3	3	4	3	3	3
93	26	2	6	3	1	2	3	3	3	2	2	2	1	3	2	3	3	3	4	2	2	4	4	2	3	4	3	4	4	1	3	3	4	4	1	2	2	3	1	3	4	2	2	1	3	3	3	4	3
94	29	2	5	3	2	2	3	3	3	2	2	2	3	3	2	2	3	3	4	3	2	3	3	3	3	3	3	3	3	2	2	2	3	3	3	3	2	2	2	2	3	1	1	3	3	3	3	3	3
95	33	2	6	3	2	2	3	3	3	2	2	2	3	3	3	3	3	3	4	3	2	3	3	3	4	4	4	3	3	2	3	4	3	3	3	2	2	2	3	3	1	1	1	4	3	3	3	3	2
96	44	2	6	3	3	2	3	3	3	3	2	3	3	2	2	3	3	3	2	3	3	3	3	3	3	3	3	2	3	2	3	3	3	3	2	3	2	3	3	3	3	1	1	2	3	3	3	3	3
97	56	2	3	3	2	1	3	3	3	3	3	3	3	4	2	3	3	3	3	2	2	3	3	3	3	3	3	3	3	3	2	3	3	2	3	2	2	2	3	3	4	1	2	4	3	3	2	3	3
113	27	1	2	2	3	4	1	2	2	2	4	2	3	2	2	3	2	3	1	3	2	3	3	3	3	3	2	4	4	4	3	2	3	3	4	3	2	4	2	2	2	2	2	2	2	2	2	3	3
114	44	1	3	2	2	3	3	3	3	2	3	3	3	3	2	3	3	3	3	3	2	3	3	3	3	3	2	4	4	3	3	3	3	3	4	3	2	3	2	2	2	2	2	2	2	2	2	3	3
117	32	1	3	2	3	3	2	3	2	2	3	2	3	2	2	3	3	3	1	1	3	2	3	3	3	3	2	4	4	4	3	2	3	3	4	3	2	3	2	2	2	2	2	2	2	2	2	3	3
121	31	1	6	6	3	3	2	3	2	2	3	2	3	2	2	2	3	3	1	2	3	3	3	3	3	3	3	1	3	2	2	2	3	2	2	2	2	2	4	4	4	4	4	4	3	3	3	3	3
122	27	1	6	4	4	4	3	2	2	1	3	2	3	2	2	2	3	3	2	3	2	3	3	3	3	4	2	3	3	2	3	3	3	3	2	3	2	3	2	2	3	1	1	3	2	2	2	3	3
125	38	1	6	5	3	2	1	3	2	1	3	1	2	2	1	2	3	4	1	2	2	3	3	3	3	3	3	3	4	1	3	3	3	3	2	4	2	2	2	2	3	1	1	2	2	3	2	2	3
128	26	1	6	4	4	4	1	3	2	2	4	1	3	1	1	2	3	3	2	3	2	3	3	3	3	3	3	4	4	1	3	3	3	3	2	4	2	3	2	2	2	2	2	3	2	3	2	3	3
129	26	1	6	4	4	4	1	2	1	1	4	1	2	1	1	2	3	4	1	3	2	2	3	2	3	3	2	3	3	2	3	3	3	3	2	3	2	3	2	2	2	1	1	2	2	2	2	2	3
130	25	1	5	4	3	3	2	3	2	2	3	2	2	2	2	2	3	3	2	2	2	3	3	3	3	3	2	4	3	3	3	3	3	3	4	3	2	4	2	2	2	2	2	2	2	2	2	3	3
131	52	1	6	4	1	1	4	4	4	4	1	4	4	4	1	3	4	4	3	1	1	3	3	3	3	3	3	4	3	4	3	3	3	3	3	3	2	4	1	2	2	1	1	2	2	3	2	3	3
150	29	1	6	4	3	3	2	3	3	2	3	2	3	2	2	2	3	3	2	2	2	3	3	3	3	3	3	2	3	2	2	2	2	2	2	2	2	2	4	4	4	4	4	4	4	4	4	3	3
156	27	1	6	4	3	3	2	3	2	2	3	2	2	2	2	3	3	3	1	2	2	3	3	3	3	3	3	3	3	2	2	2	3	3	2	4	2	2	3	3	3	3	3	3	3	3	3	3	3
162	30	1	6	4	3	3	2	3	2	2	3	2	2	2	2	2	3	3	2	2	2	3	3	3	3	3	3	3	3	2	2	2	3	3	2	3	2	2	3	3	3	3	3	3	3	3	3	3	3
164	32	1	6	4	3	3	2	4	2	1	4	1	1	1	1	3	3	4	4	1	1	4	4	4	4	4	4	3	4	1	1	1	4	4	1	4	1	1	2	2	2	4	4	2	2	2	2	3	3
167	38	1	4	5	2	2	3	3	2	1	2	3	3	3	1	3	4	4	1	3	1	3	3	3	3	3	3	3	2	3	3	3	3	3	2	2	3	2	4	4	4	4	4	4	4	4	4	3	3
168	26	1	3	2	4	4	1	2	2	1	3	1	1	1	1	2	4	4	1	3	1	3	3	3	3	3	3	4	4	1	3	3	3	3	4	3	3	4	3	3	3	3	3	3	3	3	3	3	3
169	32	1	4	4	4	4	2	3	2	1	4	2	4	2	1	2	4	4	1	2	1	3	3	3	3	3	3	3	3	1	2	2	3	3	3	2	2	2	3	3	3	3	3	3	3	3	3	3	3
173	35	1	4	4	2	3	2	3	3	1	3	2	1	2	1	3	4	4	2	3	1	4	4	4	4	4	3	3	3	3	3	2	3	3	2	3	2	2	3	3	3	3	3	3	3	3	3	3	3
174	32	1	4	4	3	2	2	3	2	1	3	2	1	2	1	3	4	4	1	1	1	3	3	4	3	4	3	3	3	1	3	2	3	3	2	2	1	3	3	3	3	3	3	3	3	3	3	3	3
179	28	2	6	3	2	2	3	3	3	1	1	2	1	1	1	3	4	4	3	1	1	4	4	4	4	4	4	2	2	1	2	2	2	2	2	1	1	1	4	4	4	4	4	4	4	4	4	4	4
180	27	2	6	3	2	1	3	3	2	1	2	1	1	2	1	3	4	4	1	1	1	4	4	4	4	4	4	2	2	1	2	2	2	2	2	2	1	1	4	4	4	4	4	4	4	4	4	4	4
181	27	2	6	3	1	1	3	3	3	1	2	2	1	2	1	4	4	4	1	1	1	4	4	4	4	4	4	2	2	1	1	1	2	2	2	3	1	1	4	4	4	4	4	4	4	4	4	4	4
182	26	2	6	4	4	3	1	4	1	1	4	1	3	1	1	2	4	4	3	1	1	4	4	4	4	4	3	2	2	1	3	1	3	3	1	4	1	1	4	4	4	4	4	4	4	4	4	4	4
183	25	1	6	4	3	2	2	3	2	2	3	1	4	2	1	1	3	4	1	1	1	4	4	4	4	4	4	2	2	1	3	2	3	3	2	4	1	1	3	3	3	3	3	3	3	3	3	4	4
185	28	2	6	5	3	3	2	3	2	2	3	2	3	2	2	2	3	4	2	2	2	4	4	4	4	4	4	3	3	2	3	2	3	3	2	3	2	2	4	4	4	4	4	4	4	4	4	4	4
186	38	2	6	3	2	2	3	4	3	3	2	3	2	3	1	3	3	3	1	1	1	4	3	3	3	4	3	4	3	1	3	4	3	3	3	1	2	3	3	3	3	3	2	3	4	3	2	3	3
187	51	2	6	3	2	2	2	2	2	3	2	2	3	3	3	3	2	3	2	2	3	3	3	3	3	3	3	4	4	2	2	2	3	2	2	3	2	3	4	4	3	3	3	2	3	3	4	1	3
188	37	2	6	3	1	1	3	3	3	3	1	3	2	3	2	3	2	4	2	3	2	3	3	3	4	4	3	4	3	2	3	1	4	2	3	2	2	3	4	3	3	2	2	3	2	3	2	4	3
189	45	2	3	3	2	2	3	3	3	2	2	3	3	3	2	2	3	3	3	2	3	3	3	3	3	3	3	2	3	2	2	2	3	2	2	3	2	2	4	4	3	2	2	3	4	3	3	2	3
190	54	2	2	3	2	2	3	3	3	2	2	3	3	2	2	3	3	3	4	2	2	3	3	3	3	3	3	3	3	2	2	3	3	3	3	2	2	3	1	4	4	1	1	3	3	3	3	3	3
191	34	2	6	3	2	1	2	3	3	2	1	2	3	2	3	2	2	3	2	3	3	3	2	3	2	2	2	2	3	2	3	3	2	2	2	2	2	3	4	4	3	1	1	3	3	3	3	3	3
193	32	2	6	3	2	2	3	3	3	3	2	3	3	2	2	3	3	3	2	2	2	3	3	2	3	3	3	2	2	2	3	2	3	2	2	3	2	2	4	3	4	2	2	3	4	3	3	3	3
194	25	2	6	3	3	2	3	3	3	2	2	3	2	2	2	3	3	3	3	2	2	3	3	3	3	4	3	3	3	1	2	2	3	2	2	2	2	2	3	2	4	2	2	3	3	3	3	3	3
195	37	2	6	3	2	2	2	3	2	1	2	2	3	2	2	3	3	3	3	2	2	3	3	3	3	3	3	2	2	2	2	2	3	2	2	2	2	2	2	3	3	2	1	3	3	3	3	2	3
196	33	2	3	3	2	2	3	3	3	2	2	3	3	3	2	3	3	3	3	2	2	3	3	3	3	3	3	2	2	2	2	3	3	2	2	2	2	2	3	3	3	2	2	4	4	3	3	2	3
197	37	2	6	3	2	2	3	3	3	3	2	3	3	2	2	3	3	3	3	2	2	3	3	3	3	3	3	2	2	2	3	2	2	3	2	3	2	2	3	3	3	3	2	3	3	3	3	2	2
198	52	2	3	3	2	3	3	3	3	3	2	3	2	3	2	3	3	3	2	2	2	2	3	3	3	3	4	2	3	2	2	2	3	3	2	3	2	2	4	3	4	3	3	4	3	3	3	1	3
199	28	2	6	3	2	2	2	3	3	2	2	2	3	2	2	2	3	2	2	2	2	3	3	3	3	3	3	3	2	2	2	2	3	2	2	2	2	3	1	3	4	2	2	3	3	3	3	3	2
200	42	2	6	5	1	2	3	3	3	3	2	3	3	3	3	2	3	2	2	2	3	3	3	2	3	3	3	3	3	3	3	2	3	2	2	2	3	3	3	4	4	3	3	4	4	4	4	3	3
201	40	2	6		2	2	2	3	3	2	2	2	3	3	2	3	3	3	2	2	2	3	3	3	3	3	3	3	3	2	2	2	3	2	2	2	2	2	3	2	3	2	2	2	1	2	2	1	1
202	48	2	6	3	3	3	2	3	3	2	3	2	2	2	3	2	2	3	2	3	2	3	2	2	3	3	3	2	3	2	2	2	3	2	3	3	2	2	3	3	3	2	1	3	3	2	2	1	1
203	47	2	6	3	2	2	3	3	3	3	2	3	3	3	2	2	3	3	2	2	3	3	2	2	3	3	3	2	2	2	2	2	3	2	3	2	2	3	3	2	3	2	1	3	3	3	3	1	3
205	52	2	6	3	2	2	4	3	3	3	2	3	3	3	2	2	4	3	3	2	3	3	3	3	3	3	3	2	2	2	2	2	3	3	2	2	2	2	3	3	4	4	1	4	3	4	4	3	3
206	61	2	3	5	2	2	3	3	3	2	2	3	2	3	3	3	3	3	3	2	3	3	3	2	3	3	3	3	3	2	2	2	3	2	2	3	2	3	4	3	3	4	1	4	4	3	3	3	2
207	35	2	3	3	2	2	3	3	3	2	2	3	2	3	2	3	3	3	2	2	2	3	3	3	3	3	3	2	2	2	2	2	3	2	2	2	2	2	4	3	4	3	3	4	4	4	4	2	3
208	25	2	6	4	2	2	3	3	3	2	2	3	3	2	2	2	3	3	2	2	2	3	3	3	3	3	2	3	2	2	2	2	3	2	2	2	2	2	4	4	4	2	1	3	3	3	4	1	4
209	31	2	6	3	1	1	3	4	1	2	1	2	4	3	1	4	4	4	3	1	2	3	4	3	4	4	4	4	4	1	2	2	2	1	1	2	1	3	4	3	3	4	2	4	3	4	4	4	4
210	25	2	6	3	4	4	3	4	1	1	1	1	4	4	4	3	1	4	4	2	2	4	4	4	4	4	4	4	4	1	2	1	4	2	1	4	1	1	4	4	4	1	1	4	4	3	3	4	4
214	53	2	4	3	2	2	3	3	3	2	2	2	3	3	2	2	2	3	3	3	2	2	3	3	3	3	3	3	3	2	2	3	3	2	2	2	2	2	4	4	4	4	1	4	3	4	4	3	3
215	28	2	4	3	2	2	3	3	3	2	2	3	3	2	2	3	3	3	2	3	2	3	3	3	3	3	3	2	3	2	2	2	3	3	3	2	2	2	3	3	2	2	2	3	2	3	3	3	3
217	29	2	6	3	2	2	2	3	2	2	2	2	3	2	2	3	3	3	2	2	2	3	3	3	3	3	3	2	3	2	2	3	3	2	3	2	2	3	4	3	3	3	2	2	4	4	3	3	3
218	46	2	4	5	2	3	3	2	2	2	2	2	3	2	2	2	3	3	3	2	2	3	3	3	3	3	3	2	3	3	2	2	2	2	2	2	2	2	4	4	4	2	2	3	3	3	3	3	3
219	29	2	6	4	2	2	2	3	3	2	2	2	3	3	2	3	3	4	2	2	2	3	3	3	3	3	3	3	3	2	2	2	3	2	2	2	2	2	3	4	3	2	2	2	3	2	2	3	3
221	57	2	4	1	2	2	2	3	3	2	3	3	3	3	3	3	3	3	3	3	2	3	3	3	3	3	3	3	3	2	2	2	3	2	2	3	3	3	4	3	4	3	1	4	3	4	3	3	3
224	25	2	5	3	1	2	3	4	3	3	1	3	3	3	2	2	3	3	2	2	2	3	3	3	3	3	2	3	3	3	3	2	3	3	2	2	2	3	3	2	3	2	2	2	1	2	3	3	3
225	25	2	6	3	2	2	2	3	3	3	2	3	3	3	2	3	3	3	3	3	3	2	2	2	2	3	2	3	3	2	2	2	3	3	2	2	2	2	3	3	4	2	2	2	3	2	3	3	3
226	46	2	6	3	2	2	3	3	3	2	2	3	3	3	2	2	3	2	3	3	2	3	3	3	3	3	3	3	3	2	2	2	3	2	2	2	2	2	4	4	4	4	4	4	4	4	4	3	3
229	49	2	6	3	2	2	2	2	3	3	2	3	3	3	4	3	3	4	3	4	2	3	3	3	3	4	4	3	4	1	1	1	3	1	1	1	1	4	4	3	4	2	3	2	2	3	3	4	3
230	48	2	6	3	1	1	1	4	4	4	2	3	3	4	3	3	3	4	4	1	3	3	4	3	4	4	4	4	4	1	2	2	1	3	3	1	1	3	4	4	4	3	3	3	4	4	4	3	4
231	45	2	6	3	3	2	2	4	3	3	2	3	3	2	3	1	3	3	3	1	3	3	3	3	3	3	4	2	4	1	2	2	1	1	2	1	2	1	4	3	4	3	2	3	4	4	3	4	4
232	33	2	5	3	1	2	3	4	3	2	1	3	3	3	2	3	3	3	4	2	3	2	3	2	4	4	3	1	2	2	3	1	4	2	1	1	1	2	4	3	3	1	1	2	3	2	3	1	3
233	48	2	6	3	2	2	3	4	2	2	3	2	3	4	2	3	2	3	3	2	2	3	3	4	4	4	3	3	3	2	2	2	2	2	2	2	1	2	4	3	3	1	1	2	2	3	3	4	3
234	51	2	6	3	1	2	3	3	3	3	2	3	2	3	1	3	2	3	3	2	2	3	3	3	3	4	3	3	3	2	2	2	2	2	3	2	2	3	4	2	4	2	2	3	2	2	3	3	3
235	44	2	6	3	1	2	1	4	4	3	1	3	3	3	2	2	3	3	2	2	3	3	3	3	3	4	3	2	2	2	3	2	3	2	2	2	2	2	4	3	3	1	1	2	2	2	2	4	3
236	27	2	6	3	2	2	3	2	3	2	2	2	3	2	2	2	2	3	3	2	2	3	3	3	3	3	3	2	3	2	2	2	1	2	1	1	1	2	4	4	4	4	4	3	3	3	3	3	3
237	26	2	6	3	2	3	2	3	3	2	2	2	3	2	2	2	2	3	3	2	2	3	3	2	3	3	3	3	3	2	2	2	1	1	1	1	1	1	3	3	4	3	2	2	4	3	3	2	3
238	47	2	5	3	3	2	3	3	3	2	2	3	2	3	3	2	2	2	3	2	3	2	3	3	3	3	3	3	3	2	2	2	3	2	2	2	2	3	4	4	4	3	2	3	4	3	3	3	3
239	27	2	6	3	1	1	1	4	2	2	2	3	3	2	2	2	2	3	2	2	2	3	3	3	4	4	3	2	3	1	1	1	2	2	2	2	1	2	4	3	3	3	3	3	3	3	3	3	3
240	31	2	6	3	2	2	3	4	2	2	2	3	2	3	2	3	2	2	3	2	2	4	4	4	4	4	3	2	2	2	2	2	3	3	1	2	1	2	3	3	3	3	2	3	3	3	3	3	4
241	35	2	6	3	2	1	3	4	3	2	2	3	3	3	2	3	3	4	3	2	2	3	4	3	4	4	3	4	4	2	2	2	3	3	1	2	2	2	4	4	3	2	4	2	3	3	3	3	3
242	31	2	6	3	2	2	3	4	3	2	1	4	3	3	2	2	3	3	3	2	2	4	4	4	4	4	4	4	4	2	2	2	3	2	1	1	1	2	4	3	3	3	2	4	3	3	3	3	3
243	21	2	5	3	1	1	3	4	3	1	1	4	4	4	1	4	4	4	4	1	1	4	4	3	4	4	3	4	4	2	2	1	4	4	1	3	1	4	3	2	3	4	1	3	2	2	4	3	4
244	46	2	5	3	2	4	1	4	4	3	4	2	4	4	1	3	4	3	1	2	2	3	3	4	3	4	3	4	3	4	2	1	3	3	2	4	2	1	3	4	4	2	2	3	4	3	3	3	4
245	30	2	6	3	2	2	3	4	2	3	3	3	4	3	1	3	3	3	3	2	1	3	3	3	3	3	3	3	3	2	3	3	3	3	3	3	2	3	2	4	3	4	4	3	3	2	2	3	3
246	35	2	5	3	4	4	3	4	1	1	3	3	4	4	1	4	4	4	3	4	1	4	4	4	3	1	4	4	3	4	3	3	1	1	1	3	1	3	4	3	4	3	4	4	3	4	4	3	3
[truncated: 6 more columns]
